# Supplementary material for: Pathological findings associated with Dipetalonema spp. (Spirurida, Onchocercidae) infection in two species of Neotropical monkeys from Brazil
Source: Parasitol Res. 2023 Jun 22;122(9):1973–82. doi: 10.1007/s00436-023-07895-3 (PMC10432332; doi:10.1007/s00436-023-07895-3)
Supplement: Supplementary file 1 — ESM 1 [file 436_2023_7895_MOESM1_ESM.xlsx]

## Sheet: Plan1
			Macroscopic findings								Microscopic findings
ID	Monkey Specie	Condition	Filarioids adults	Fibrosis	Fibrin deposition	Areas of serous adhesions	Accumulation of clear fluid on TC	Heart	Lung	Others findings	Microfilariae	Filarioids adults	Lung (pleura)	Lung (alveolar septa)	Heart	Liver (Glisson's Capsule)	Liver (periportal region)	Spleen (Capsule)	Causa mortisor associated death cause
1	A. guariba clamitans	wildlife	AC,TC	AC,TC	-	-	-	-	-	-	Lung, Spleen, Liver	-	-	Microfilaria, lymphohistiocytic and eosinophilic infiltrate	-	Glisson's Capsule: fibrosis	Microfilaria, eosinophilic infiltrate		puncture wound injuries caused by interspecific aggression
2	A. guariba clamitans	wildlife	AC,TC	-	AC, TC	TC	-	-	-	-	Spleen, Liver, Brain	-	Fibrosis, mesothelial cell hyperplasia, lymphohistiocytic infiltrate	-	-	Glisson's Capsule: fibrosis, Mesothelial cell hyperplasia, lymphohistiocytic and eosinophilic infiltrate	Microfilaria, lymphohistiocytic infiltrate	Fibrosis, mesothelial cell hyperplasia, lymphohistiocytic and eosinophilic infiltrate	puncture wound injuries caused by interspecific aggression
3	A. guariba clamitans	widlife	AC,TC	-	AC, TC	-	-	-	-	-	-	-	Fibrosis, mesothelial cell hyperplasia	-	-				puncture wound injuries caused by interspecific aggression
4	A. guariba clamitans	widlife	AC	AC	-	-	-	-	-	-	Lung, Liver	-		Microfilaria	-	Glisson's Capsule: fibrosis	Microfilaria, eosinophilic infiltrate		inconclusive
5	A. guariba clamitans	widlife	AC	AC	-	-	-	-	-	-	-	-	Fibrosis, mesothelial cell hyperplasia	-	-				electrocution
6	A. guariba clamitans	widlife	AC	-	AC,TC	-	-	-	-	-	-	-	-	-	-				puncture wound injuries caused by interspecific aggression
7	A. guariba clamitans	widlife	AC	AC	-	-	-	-	-	-	-	-	-	-	-				Intestinal round cell tumor
8	A. guariba clamitans	widlife	AC	-	AC	-	-	-	-	-	-	-	-	-	-				inconclusive
9	A. guariba clamitans	widlife	AC	TC	-	-	-	-	-	-	-	-	-	-	-				blunt force trauma
10	A. guariba clamitans	widlife	AC	TC	TC	TC	X	-	Reddish multifocal areas, pleural thickening	-	Lung	-	Fibrosis, fibrina, mesothelial cell hyperplasia, pyogranulomatous infiltrate	Microfilaria	-				puncture wound injuries caused by interspecific aggression
11	A. guariba clamitans	widlife	AC	AC,TC	TC	TC	X	-	-	-	-	-	Fibrosis, fibrina, mesothelial cell hyperplasia	-	-				electrocution
12	A. guariba clamitans	widlife	AC,TC	AC,TC	AC,TC	TC	X	-	Reddish multifocal areas, pleural thickening	-	-	-	Fibrosis, fibrina, mesothelial cell hyperplasia	-	-				electrocution
13	A. guariba clamitans	widlife	AC, TC, PS	AC, TC, PS	AC, TC, PS	AC, TC, PS	X	Pale epicardium and myocardium, fibrin deposition	Reddish multifocal areas, pleural thickening	-	-	Heart, Lung	Fibrosis, fibrin depostion, mesothelial cell hyperplasia, pyogranulomatous infiltrate, mineralization	-	Epicardium and myoACrdium: fibrosis, fibrin, mesothelial cell hyperplasia, pyogranulomatous infiltrate				bacterial pleuropneumonia
14	A. guariba clamitans	widlife	AC, TC, PS	AC, TC, PS	TC, PS	TC, PS	-	Pale areas in the epicardium	-	-	Liver	-	Fibrosis, mesothelial cell hyperplasia, lymphohistiocytic and eosinophilic infiltrate	lymphohistiocytic and eosinophilic infiltrate	Epicardium: fibrosis, lymphohistiocytic and eosinophilic infiltrate	Glisson's Capsule: fibrosis, fibrin deposition, mesothelial cell hyperplasia, lymphohistiocytic and eosinophilic infiltrate	Microfilaria, lymphohistiocytic infiltrate	Fibrosis, fibrin, mesothelial cell hyperplasia, lymphohistiocytic and eosinophilic infiltrate	blunt force trauma
15	A. guariba clamitans	widlife	AC	AC, TC, PS	-	AC	-	Pale areas in the epicardium	-	Pale liver	Lung	-	Fibrosis, mesothelial cell hyperplasia	Microfilaria	Epicardium: fibrosis, lymphohistiocytic infiltrate				electrocution
16	A. guariba clamitans	widlife	TC	-	TC	-	-	-			-	-	-	-	-				inconclusive
17	A. guariba clamitans	widlife	AC	-	-	-	-	-	-	-	Lung	-	-	Microfilaria, lymphohistiocytic and eosinophilic infiltrate	-				puncture wound injuries caused by interspecific aggression
18	A. guariba clamitans	widlife	TC	TC	TC	TC	X	-	Reddish multifocal areas, pleural thickening	-	Lung	-	Fibrosis, fibrin deposition, mesothelial cell hyperplasia, neutrophilic infiltrate	Microfilaria, lymphohistiocytic infiltrate	-				puncture wound injuries caused by interspecific aggression
19	A. guariba clamitans	widlife	AC	AC	-	-	-	-	-	-	-	-	-	-	-				intestinal entrapment associated with polyserositis caused by migration of Dipetalonemaspp.
20	A. guariba clamitans	widlife	AC, TC, PS	AC, TC, PS	TC, PS	TC, PS	-	Pale areas in the epicardium, fibrin deposition	Reddish multifocal areas	Intestinal entrapment, pale liver	-	Heart	Fibrosis, fibrin depostion, mesothelial cell hyperplasia, lymphohistiocytic and eosinophilic infiltrate	-	Epicardium: fibrosis, fibrin, mesothelial cell hyperplasia, lymphohistiocytic and eosinophilic infiltrate				puncture wound injuries caused by interspecific aggression
21	A. guariba clamitans	widlife	AC, TC	AC	-	-	-	-	-	-	-	-	-	-	-				puncture wound injuries caused by interspecific aggression
22	A. guariba clamitans	widlife	AC, TC	AC	-	AC	-	-	-	-	-	-	-	-	-				puncture wound injuries caused by interspecific aggression
23	A. guariba clamitans	widlife	AC, PS	AC, PS	-	PS	-	Pale areas in the epicardium	-	-	-	-	-	-	Epicardium: fibrosis, mesothelial cell hyperplasia, lymphohistiocytic infiltrate				hemorrhagic colitis
24	A. guariba clamitans	widlife	AC, TC, PS	AC, TC, PS	TC, PS	TC, PS	X	Pale areas in the epicardium, fibrin deposition	Reddish multifocal areas	-	-	-	Fibrosis, fibrin depostion, mesothelial cell hyperplasia	-	Epicardium: fibrin, pyogranulomatous infiltrate				puncture wound injuries caused by interspecific aggression
25	A. guariba clamitans	widlife	AC	AC	-	AC	-	-	-	-	-	-	-	-	-				puncture wound injuries caused by interspecific aggression
26	A. guariba clamitans	widlife	AC	AC, TC, PS	TC, PS	TC, PS	-	Pale areas in the epicardium	-	Pale liver	PSleen	-	Fibrosis, mesothelial cell hyperplasia	-	Epicardium: fibrosis, lymphohistiocytic and eosinophilic infiltrate				electrocution
27	A. guariba clamitans	widlife	AC	AC, TC, PS	TC, PS	TC,PS	X	Pale areas in the epicardium	Reddish multifocal areas	-	-	-	Fibrosis, mesothelial cell hyperplasia, lymphohistiocytic infiltrate	-	Epicardium: fibrosis, mesothelial cell hyperplasia, lymphohistiocytic and eosinophilic infiltrate				electrocution
28	A. guariba clamitans	widlife	AC	AC, TC	-	-	-	-	-	-	-	-	Fibrosis, mesothelial cell hyperplasia, mineralization	-	-				inconclusive
29	A. guariba clamitans	captive	AC, TC	AC, TC	-	AC, TC	-	-	-	Pale liver	-	-	Fibrosis, mesothelial cell hyperplasia	-	-				chronic renal failure
30	A. guariba clamitans	widlife	AC	AC		-	-	-	-	-	-	-	-	-	-				bacterial meningoencephalitis
31	Sapajus nigritus	captive	AC	AC	-	-	-	-	-	-	-	-	-	-	-				parasitic pneumonia
32	A. guariba clamitans	widlife	AC	AC, TC	AC, TC	AC, TC	X	-	Reddish multifocal areas	Pale liver, fibrin deposition	Spleen	Liver	Fibrosis, mesothelial cell hyperplasia, lymphohistiocytic and eosinophilic infiltrate	-	-	Glisson's Capsule: fibrosis, fibrin, mesothelial cell hyperplasia, pyogranulomatous infiltrate	Lymphohistiocytic infiltrate	Fibrosis, fibrin, mesothelial cell hyperplasia, pyogranulomatous infiltrate	electrocution
33	A. guariba clamitans	widlife	AC	AC	-	-	-	-	-	-	-	-	-	-	-				blunt trauma injurie
34	A. guariba clamitans	widlife	AC	AC	-	-	-	-	-	-	-	-	-	-	-				yellow fever virus
35	A. guariba clamitans	widlife	AC	AC	-	-	-	-	-	-	-	-	-	-	-				yellow fever virus
36	A. guariba clamitans	widlife	TC	TC	TC	TC	X	-	Reddish multifocal areas	-	-	-	Fibrosis, mesothelial cell hyperplasia	-	-				aspiration pneumonia
37	S. nigritus	captive	AC	AC	AC	AC	-	-	-	Pale liver, fibrin deposition	-	-	-	-	-				inconclusive
38	A. guariba clamitans	wildlife	-	-	-	-	-	-	-	-	-	-	-	-	-	-	-	-	blunt force trauma
39	A. guariba clamitans	wildlife	-	-	-	-	-	-	-	-	-	-	-	-	-	-	-	-	traumatic evisceration and pulmonary hemorrhage
40	A. guariba clamitans	captive	-	-	-	-	-	-	-	-	-	-	-	-	-	-	-	-	septicemia
41	A. guariba clamitans	wildlife	-	-	-	-	-	-	-	-	-	-	-	-	-	-	-	-	blunt force trauma
42	A. guariba clamitans	wildlife	-	-	TC	TC, PS	-	-	-	-	-	-	-	-	-	-	-	-	bacterial necrotic dermatitis and myositis
43	A. guariba clamitans	wildlife	-	-	-	-	-	-	-	-	-	-	-	-	-	-	-	-	bacterial pericarditis and suppurative hepatitis
44	A. guariba clamitans	wildlife	-	PS	-	PS	-	-	-	-	-	-	-	-	Fibrosis, histiocytic and eosinophilic infiltrate	-	-	-	blunt force trauma
45	S. nigritus	captive	-	-	-	-	-	-	-	-	-	-	-	-	-	-	-	-	oral squamous cell carcinoma with bone involvement
46	A. guariba clamitans	wildlife	-	-	-	-	-	-	-	-	-	-	-	-	-	-	-	-	pneumonia and electrocution
47	A. guariba clamitans	wildlife	-	-	-	-	-	-	-	-	-	-	-	-	-	-	-	-	puncture wound injuries caused by interspecific aggression (dog atacks)
48	A. guariba clamitans	captive	-	-	-	-	-	-	-	-	-	-	-	-	-	-	-	-	inconclusive
49	S. nigritus	captive	-	-	-	-	-	-	-	-	-	-	-	-	-	-	-	-	tuberculosis
50	A. guariba clamitans	captive	-	-	-	-	-	-	-	-	-	-	-	-	-	-	lymphoplasmacytic infiltrate	-	inconclusive
51	S. nigritus	captive	-	-	-	-	-	-	-	-	-	-	-	-	-	-	-	-	tuberculosis
52	A. guariba clamitans	wildlife	-	-	-	-	-	-	-	-	-	-	-	-	-	-	-	-	inconclusive
53	A. guariba clamitans	wildlife	-	-	-	-	-	-	-	-	-	-	-	-	-	-	-	-	puncture wound injuries caused by interspecific aggression (dog atacks)
54	A. guariba clamitans	wildlife	-	-	-	-	-	-	-	-	-	-	-	-	-	-	-	-	blunt force trauma
55	A. guariba clamitans	wildlife	-	-	-	-	-	-	-	-	-	-	-	-	-	-	-	-	inconclusive
56	A. guariba clamitans	captive	-	-	-	-	-	-	-	-	-	-	-	-	-	-	-	-	inconclusive
57	A. guariba clamitans	captive	-	-	-	-	-	-	-	-	-	-	-	-	-	-	-	-	bacterial bronchopneumonia, hepatic lipidosis
58	A. guariba clamitans	captive	-	-	-	-	-	-	-	-	-	-	-	-	-	-	-	-	severe liver degeneration
59	A. guariba clamitans	captive	-	-	-	-	-	-	-	-	-	-	-	-	-	-	lymphoplasmacytic infiltrate	-	acute bacterial colitis
60	Callithrix penicillata	captive	-	-	-	-	-	-	-	-	-	-	-	-	-	-	-	-	inconclusive
61	A. guariba clamitans	wildlife	-	-	-	-	-	-	-	-	-	-	-	-	-	-	lymphoplasmacytic infiltrate	-	puncture wound injuries caused by interspecific aggression (dog atacks)
62	A. guariba clamitans	captive	-	-	-	-	-	-	-	-	-	-	-	-	-	-	-	-	toxoplasmosis
63	A. guariba clamitans	wildlife	-	-	-	-	-	-	-	-	-	-	-	-	-	-	-	-	hemoperitoneum due to splenic and gastric rupture
64	Sapajus nigritus	wildlife	-	-	-	-	-	-	-	-	-	-	-	-	-	-	-	-	trauma and active chronic myositis
65	Alouatta caraya	wildlife	-	-	-	-	-	-	-	-	-	-	-	-	-	-	-	-	aspiration pneumonia
66	A. guariba clamitans	wildlife	-	-	-	-	-	-	-	-	-	-	-	-	-	-	-	-	puncture wound injuries caused by interspecific aggression (dog atacks)
67	A. guariba clamitans	captive	-	-	-	-	-	-	-	-	-	-	-	-	-	-	-	-	septicemia
68	A. guariba clamitans	wildlife	-	-	-	-	-	-	-	-	-	-	-	-	-	-	-	-	necrohemorrhagic pleuropneumonia by bacteria
69	C. penicillata	captive	-	-	-	-	-	-	-	-	-	-	-	-	-	-	-	-	hypovolemic shock
70	A. guariba clamitans	wildlife	-	-	-	-	-	-	-	-	-	-	-	-	-	-	-	-	puncture wound injuries caused by interspecific aggression (dog atacks)
71	C. penicillata	-	-	-	-	-	-	-	-	-	-	-	-	-	-	-	-	-	inconclusive
72	C. penicillata	captive	-	-	-	-	-	-	-	-	-	-	-	-	-	-	-	-	septicemia by Yersinia enterocolitica
73	A. guariba clamitans	wildlife	-	-	-	-	-	-	-	-	-	-	-	-	-	-	-	-	puncture wound injuries caused by interspecific aggression (dog atacks)
74	A. guariba clamitans	wildlife	-	-	-	-	-	-	-	-	-	-	-	-	-	-	-	-	palatoschisis and malformation of skull bones
75	A. guariba clamitans	wildlife	-	-	-	-	-	-	-	-	-	-	-	-	-	-	-	-	bronchopneumonia by Klebsiella pneumoniae
76	C. penicillata	wildlife	-	-	-	-	-	-	-	-	-	-	-	-	-	-	-	-	chronic renal failure and hepatic myelolipoma
77	A. guariba clamitans	wildlife	-	-	-	-	-	-	-	-	-	-	-	-	-	-	-	-	puncture wound injuries caused by interspecific aggression (dog atacks)
78	A. guariba clamitans	wildlife	-	-	-	-	-	-	-	-	-	-	-	-	-	-	-	-	puncture wound injuries caused by interspecific aggression (dog atacks)
79	A. guariba clamitans	captive	-	-	-	-	-	-	-	-	-	-	-	-	-	-	-	-	inconclusive
80	A. guariba clamitans	wildlife	-	-	-	-	-	-	-	-	-	-	-	-	-	-	-	-	Ulcerative and proliferative dermatitis associated with Tunga penetrans (tungiasis)
81	C. penicillata	captive	-	-	-	-	-	-	-	-	-	-	-	-	-	-	-	-	fungal dermatitis
82	A. guariba clamitans	captive	-	-	-	-	-	-	-	-	-	-	-	-	-	-	-	-	toxoplasmosis
83	A. guariba clamitans	captive	-	-	-	-	-	-	-	-	-	-	-	-	-	-	-	-	toxoplasmosis
84	A. guariba clamitans	wildlife	-	-	-	-	-	-	-	-	-	-	-	-	-	-	-	-	aspiration pneumonia
85	A. guariba clamitans	wildlife	-	-	-	-	-	-	-	-	-	-	-	-	-	-	-	-	puncture wound injuries caused by interspecific aggression (dog atacks)
86	Callithrix jacchus	-	-	-	-	-	-	-	-	-	-	-	-	-	-	-	-	-	Diffuse lymphoplasmacytic enteritis and colitis associated with villous atrophy (Wasting Marmoset Syndrome)
87	Saguinus midas	captive	-	-	-	-	-	-	-	-	-	-	-	-	-	-	-	-	ulcerative dermatitis and telogen effluvium and septicemia
88	A. guariba clamitans	wildlife	-	-	-	-	-	-	-	-	-	-	lymphohistiocytic infiltrate	-	-	-	lymphoplasmacytic infiltrate	-	puncture wound injuries caused by interspecific aggression (dog atacks)
89	A. guariba clamitans	wildlife	-	-	-	-	-	-	-	-	-	-	-	-	-	-	-	-	traumatic brain injury and discrete necrotic hepatitis
90	A. guariba clamitans	wildlife	-	-	-	-	-	-	-	-	-	-	-	-	-	-	-	-	puncture wound injuries caused by interspecific aggression (dog atacks)
91	A. guariba clamitans	wildlife	-	-	-	-	-	-	-	-	-	-	-	-	-	-	-	-	blunt force trauma, necrosuppurative hepatitis by bacterial
92	A. guariba clamitans	wildlife	-	-	-	-	-	-	-	-	-	-	-	-	-	-	-	-	fibrinosuppurative pleuropneumonia by bacteria, electrocution
93	S. nigritus	wildlife	-	-	-	-	-	-	-	-	-	-	-	-	-	-	-	-	puncture wound injuries caused by interspecific aggression (dog atacks)
94	S. nigritus	captive	-	-	-	-	-	-	-	-	-	-	-	-	-	-	-	-	inconclusive
95	A. guariba clamitans	-	-	-	-	-	-	-	-	-	-	-	Fibrosis, lymphocyte infiltrate	-	-	-	-	-	hemoperitoneum secondary to liver rupture, blunt force trauma
96	S.nigritus	wildlife	-	-	-	-	-	-	-	-	-	-	-	-	-	-	-	-	traumatic brain injurie
97	A. guariba clamitans	wildlife	-	-	-	-	-	-	-	-	-	-	Fibrosis	-	-	-	-	-	puncture wound injuries caused by interspecific aggression (dog atacks)
98	A. guariba clamitans	wildlife	-	-	-	-	-	-	-	-	-	-	-	-	-	-	lymphocyte infiltrate	-	puncture wound injuries caused by interspecific aggression (dog atacks)
99	A. guariba clamitans	wildlife	-	-	-	-	-	-	-	-	-	-	-	-	-	-	-	-	marked and diffuse hepatocellular fatty degeneration
100	A. guariba clamitans	wildlife	-	-	-	-	-	-	-	-	-	-	-	-	-	-	-	-	necrosuppurative myositis associated with puncture wound injuries caused by interspecific aggression (dog atacks)
101	A. guariba clamitans	wildlife	-	-	-	-	-	-	-	-	-	-	-	-	-	-	-	-	necrohemorrhagic bronchopneumonia by Escherichia coli
102	A. guariba clamitans	captive	-	-	-	-	-	-	-	-	-	-	-	-	-	-	-	-	active chronic marked multifocal hepatitis and nephritis, splenic necrosis
103	A. guariba clamitans	wildlife	-	-	-	-	-	-	-	-	-	-	-	-	-	-	-	-	inconclusive
104	A. guariba clamitans	captive	-	-	-	-	-	-	-	-	-	-	-	-	-	-	-	-	cardiac fibrosis and chronic kidney disease
105	A. guariba clamitans	wildlife	-	-	-	-	-	-	-	-	-	-	-	-	-	-	-	-	puncture wound injuries caused by interspecific aggression (dog atacks)
106	A. guariba clamitans	wildlife	-	-	-	-	-	-	-	-	-	-	-	-	-	-	-	-	electrocution
107	A. guariba clamitans	wildlife	-	-	-	-	-	-	-	-	-	-	-	-	-	-	lymphoplasmacytic infiltrate	-	traumatic brain injury
108	C. penicillata	captive	-	-	-	-	-	-	-	-	-	-	-	-	-	-	-	-	inconclusive
109	S. nigritus	captive	-	-	-	-	-	-	-	-	-	-	-	-	-	-	-	-	inconclusive
110	A. guariba clamitans	wildlife	-	-	-	-	-	-	-	-	-	-	-	-	-	-	-	-	moderate multifocal necrotizing myocarditis and hepatitis
111	A. guariba clamitans	wildlife	-	-	-	-	-	-	-	-	-	-	-	-	-	-	-	-	puncture wound injuries caused by interspecific aggression (dog atacks)
112	S. nigritus	captive	-	-	-	-	-	-	-	-	-	-	-	-	-	-	-	-	inconclusive
113	A. guariba clamitans	wildlife	-	AC,TC	-	AC, TC	-	-	-	-	-	-	Epicardium: fibrosis, mesothelial cell hyperplasia, lymphohistiocytic and neutrophilic infiltrate	-	-	-	-	-	puncture wound injuries caused by interspecific aggression (dog atacks), chronic gastric ulcer
114	A. guariba clamitans	wildlife	-	-	-	-	-	-	-	-	-	-	-	-	-	-	-	-	inconclusive
115	A. guariba clamitans	wildlife	-	TC	-	-	-	-	-	-	-	-	Epicardium: fibrosis, mesothelial cell hyperplasia, lymphohistiocytic and eosinophilic infiltrate	-	-	-	lymphoplasmacytic infiltrate	-	blunt force trauma
116	A. guariba clamitans	wildlife	-	-	-	-	-	-	-	-	-	-	-	-	-	-	-	-	yellow fever virus infection
117	A. Caraya	captive	-	-	-	-	-	-	-	-	-	-	-	-	-	-	-	-	bacterial colitis, hemosiderosis and liver degeneration
118	A. guariba clamitans	wildlife	-	-	-	-	-	-	-	-	-	-	-	-	-	-	-	-	yellow fever virus infection
119	A. guariba clamitans	wildlife	-	-	-	-	-	-	-	-	-	-	-	-	-	-	-	-	bacterial and parasitic colitis
120	C. jacchus	captive	-	-	-	-	-	-	-	-	-	-	-	-	-	-	-	-	rickets
121	A. guariba clamitans	wildlife	-	-	-	-	-	-	-	-	-	-	-	-	-	-	-	-	yellow fever virus infection
122	A. guariba clamitans	wildlife	-	-	-	-	-	-	-	-	-	-	-	-	-	-	-	-	lymphoplasmacytic interstitial nephritis
123	A. guariba clamitans	captive	-	-	-	-	-	-	-	-	-	-	-	-	-	-	-	-	inconclusive
124	A. guariba clamitans	wildlife	-	-	-	-	-	-	-	-	-	-	-	-	-	-	-	-	blunt force trauma
125	A. guariba clamitans	wildlife	-	-	-	-	-	-	-	-	-	-	-	-	-	-	lymphoplasmacytic infiltrate	-	necrotic dermatitis, traumatic myositis and panniculitis
126	A. guariba clamitans	wildlife	-	-	-	-	-	-	-	-	-	-	-	-	-	-	-	-	puncture wound injuries caused by interspecific aggression (dog atacks)
127	A. guariba clamitans	wildlife	-	TC	-	-	-	-	-	-	-	-	Fibrosis	-	-	-	-	-	puncture wound injuries caused by interspecific aggression (dog atacks)
128	A. guariba clamitans	captive	-	-	-	-	-	-	-	-	-	-	-	-	-	-	-	-	hemochromatosis
129	C. jacchus	captive	-	-	-	-	-	-	-	-	-	-	-	-	-	-	-	-	inconclusive
130	A. guariba clamitans	captive	-	-	-	-	-	-	-	-	-	-	-	-	-	-	-	-	yellow fever virus infection
131	A. guariba clamitans	wildlife	-	-	-	-	-	-	-	-	-	-	-	-	-	-	-	-	blunt force trauma
132	C. jacchus	captive	-	-	-	-	-	-	-	-	-	-	-	-	-	-	-	-	fibrous osteodystrophy
AC=	Abdominal Cavity
TC=	Thoracic Cavity
OS=	Pericardial sac
